# Supplementary material for: Any Way the Wind Blows Does Really Matter in Lichen Response to Air Pollution from an Oil Refinery
Source: Toxics. 2025 Feb 25;13(3):160. doi: 10.3390/toxics13030160 (PMC11945780; doi:10.3390/toxics13030160)
Supplement: Supplementary file 1 [file toxics-13-00160-s001.zip]

Archive with 1 entries (1 files):
- toxics-3490688-supplementary.pdf
